# Supplementary material for: Charge Compensation-Directed Enhanced Photoluminescence in M+ (M = Li, Na, K) Co-Doped Novel Red Phosphor Ca2.5Hf2.5Ga3O12:Eu3+ for Lighting Applications
Source: Molecules. 2026 Jul 7;31(13):2397. doi: 10.3390/molecules31132397 (PMC13363428; doi:10.3390/molecules31132397)
Supplement: Supplementary file 1 [file molecules-31-02397-s001.zip]

Archive with 1 entries (1 files):
- molecules-4345432-supplementary.pdf
